# Supplementary material for: Evidence of a role for CutRS and actinorhodin in the secretion stress response in Streptomyces coelicolor M145
Source: Microbiology (Reading). 2023 Jul 7;169(7):001358. doi: 10.1099/mic.0.001358 (PMC10433416; doi:10.1099/mic.0.001358)
Supplement: Supplementary material 1 [file mic-169-1358-s001.xlsx]

## Sheet: Sheet1
Location of Enrichment Peak	Predicted Upstream Target	Description
4469910	SCO4075	ABC transport protein, ATP-binding subunit
6575235	SCO5999	aconitase
5837205	SCO5367	ATP synthase A chain
4710390	SCO4295	cold shock protein
2271015	SCO2112	conserved hypothetical protein
4295580	SCO3900	conserved hypothetical protein
4064625	SCO3681	conserved hypothetical protein
6421215	SCO5864	conserved hypothetical protein
158250	SCO0167	conserved hypothetical protein SCJ1.16c
6419205	SCO5962	CutR
2314260	SCO2151	cytochrome c oxidase subunit III
1397655	SCO1321	elongation factor TU-3
4119270	SCO3748	f40, cold shock protein
4052790	SCO3671	heat shock protein 70
6367500	SCO5820	hrdB
5052540	SCO4630	hypothetical protein
776415	SCO0733	hypothetical protein
3985875	SCO3608	hypothetical protein
1398450	SCO1322	hypothetical protein
6110595	SCO5610	hypothetical protein
6115215	SCO5615	hypothetical protein
7872675	SCO7082	hypothetical protein
8649930	SCO7831	hypothetical protein
759000	SCO0715	hypothetical protein
3612045	SCO3262	hypothetical protein
5253825	SCO4823	hypothetical protein
4292325	SCO3897	hypothetical protein
4198230	SCO3819	hypothetical protein
1876320	SCO1754	hypothetical protein 2SCI43.07c
2444445	SCO2275	Possible lipoprotein
6491505	SCO5922	possible oxidoreductase
5071245	SCO4646	preprotein translocase SecE subunit
6216240	SCO5706	probable translational initiation factor
5947275	SCO5460	putative AbaA-like regulatory protein
3412500	SCO3111	putative ABC transport system ATP-binding protein
7471770	SCO6717	putative acyl-[acyl-carrier protein] desaturase
5959215	SCO5473	putative ATP/GTP binding protein
8225790	SCO7410	putative binding-protein dependent transport protein
4054035	SCO3672	putative cell surface biosynthesis associated protein
2319555	SCO2156	putative cytochrome c oxidase subunit II
2066370	SCO1934	putative cytochrome oxidase assembly factor
5279910	SCO4847	putative D-alanyl-D-alanine carboxypeptidase
2329590	SCO2164	putative integral membrane efflux protein
1612020	SCO1507	putative integral membrane protein
1410030	SCO1333	putative integral membrane protein
5204190	SCO4782	putative integral membrane protein
2517645	SCO2347	putative integral membrane protein
6692370	SCO6091	putative integral membrane protein
5370060	SCO4935	putative integral membrane protein
4963995	SCO4548	putative integral membrane protein
5661375	SCO5204	putative integral membrane protein
1831875	SCO1710	putative integral membrane transport protein
4636110	SCO4231	putative lipoprotein
2216775	SCO2066	putative membrane protein
6025335	SCO5530	putative membrane protein
4944945	SCO4524	putative membrane protein
2255400	SCO2097	putative membrane protein
6149865	SCO5650	putative membrane protein
6038880	SCO5540	putative membrane protein
1518450	SCO1422	putative membrane protein
2841690	SCO2616	putative membrane protein
8072745	SCO7261/SCO7262	putative membrane protein/hypothetical protein
6045000	SCO5544/SCO5545	putative membrane protein/hypothetical protein
4290120	SCO3895/SCO3896	putative membrane protein/putative RNA nucleotidyltransferase
5593545	SCO5146	putative methyltransferase
506760	SCO0486	putative monooxygenase
17595	SCO0015	putative Na+/H+ antiporter
1666830	SCO1554	putative nicotinate-nucleotide-dimethylbenzimidazole phosphoribosyltransferase
4979550	SCO4561	putative NLP/P60 family protein
4379205	SCO3976/SCO3977	putative phosphodiesterase/putative protease (putative secreted protein)
5415990	SCO4979	putative phosphoenolpyruvate carboxykinase
4575075	SCO4157	putative protease
3159180	SCO2907	putative PTS transmembrane component
2659470	SCO2469	putative reductase
1539330	SCO1443	putative riboflavin synthase
1451550	SCO1374	putative secreted protein
3447120	SCO3146	putative secreted protein
4096005	SCO3720	putative small membrane protein
3470340	SCO3167	putative tetR-family transcriptional regulator
2036985	SCO1903	putative transport associated protein
5023500	SCO4598/SCO4599	putative two-component system sensor kinase/NADH dehydrogenase subunit NuoA2
5077920	SCO4654	rpoB
5197545	SCO4779	serine/threonine protein kinase
4226820		tRNA Leu anticodon CAG
3380925	BldA	tRNA Leu anticodon TAA (bldA)
